# Supplementary material for: Integrated Multi-Omics and Machine Learning Framework Identifies Diagnostic Signatures and Druggable Targets in Breast Cancer
Source: Genes (Basel). 2026 Mar 30;17(4):396. doi: 10.3390/genes17040396 (PMC13116387; doi:10.3390/genes17040396)
Supplement: Supplementary file 1 [file genes-17-00396-s001.zip]

Archive with 2 entries (2 files):
- Table S1_Multidimensional Drug-Likeness Scoring Framework(Criteria, Algorithms, Weights, and Primary References).xlsx
- Table S2_AUC values of the training set and various validation sets.xlsx
