# Supplementary material for: Integrated Multi-Omics and Machine Learning Framework Identifies Diagnostic Signatures and Druggable Targets in Breast Cancer
Source: Genes (Basel). 2026 Mar 30;17(4):396. doi: 10.3390/genes17040396 (PMC13116387; doi:10.3390/genes17040396)
Supplement: Supplementary file 1 [file genes-17-00396-s001.zip › Table S1_Multidimensional Drug-Likeness Scoring Framework(Criteria, Algorithms, Weights, and Primary References).xlsx]

## Sheet: Supplementary Table S1
Table S1. Multidimensional Drug-Likeness Scoring Framework: Criteria, Algorithms, Weights, and Primary References
Weighted scoring model (Manuscript Eq. 1 & 2): S_total = Σ wᵢ·Sᵢ = 0.15·S_Lipinski + 0.10·S_Veber + 0.10·S_Ghose + 0.20·S_QED + 0.15·S_SA + 0.20·S_ADMET + 0.10·S_PAINS Each Sᵢ normalised to [0, 1]. Grade A: S_total ≥ 0.85 → 25 of 171 compounds advanced to docking (Results, Fig. 11B).
#	Criterion (Symbol)	Weight (wᵢ)	Score Sᵢ ∈ [0, 1]	Scoring Algorithm / Pass Thresholds	Rationale for Weight Assignment	Primary Reference (Verified & with DOI)	Consequence of Failure
1	Lipinski's Rule of Five (S_Lipinski)	0.15	0, 0.25, 0.50, 0.75, or 1.00 (4 binary rules)	4 binary rules, each scored 1 (pass) or 0 (fail): R1: MW ≤ 500 Da R2: calculated LogP (cLogP) ≤ 5 R3: H-bond donors (HBD) ≤ 5 R4: H-bond acceptors (HBA) ≤ 10 S_Lipinski = (R1 + R2 + R3 + R4) / 4 ≥2 violations → S_Lipinski ≤ 0.50	The most widely validated filter for oral bioavailability. Assigned intermediate weight (0.15): Ro5 compliance is necessary but not sufficient (>50% of Ro5-compliant compounds still fail clinical trials). Weighted below QED and ADMET which capture broader multi-property profiles.	Lipinski, C. A., Lombardo, F., Dominy, B. W., & Feeney, P. J. (1997). Experimental and computational approaches to estimate solubility and permeability in drug discovery and development settings. Advanced Drug Delivery Reviews, 23(1–3), 3–25. https://doi.org/10.1016/S0169-409X(96)00423-1	≥2 Ro5 violations → predicted poor oral absorption; compound deprioritized
2	Veber's Rules (S_Veber)	0.10	0, 0.50, or 1.00 (2 binary rules)	2 binary rules: R1: Rotatable bonds (ROTB) ≤ 10 R2: Topological polar surface area (TPSA) ≤ 140 Å² S_Veber = (R1 + R2) / 2	Veber rules extend Ro5 to predict rat oral bioavailability (F ≥ 20%) via TPSA and molecular flexibility (>1,100 drug candidates analysed). Assigned supplementary weight (0.10) as a complementary filter reinforcing oral absorption prediction independently of molecular weight.	Veber, D. F., Johnson, S. R., Cheng, H.-Y., Smith, B. R., Ward, K. W., & Kopple, K. D. (2002). Molecular properties that influence the oral bioavailability of drug candidates. Journal of Medicinal Chemistry, 45(12), 2615–2623. https://doi.org/10.1021/jm020017n	TPSA > 140 Å² → poor intestinal absorption; ROTB > 10 → reduced conformational rigidity
3	Ghose Filter (S_Ghose)	0.10	0, 0.25, 0.50, 0.75, or 1.00 (4 range criteria)	4 physico-chemical range criteria (each scored 1 if in range, 0 if outside): R1: cLogP ∈ [−0.4, 5.6] R2: MW ∈ [160, 480] Da R3: Molar refractivity (MR) ∈ [40, 130] R4: Total atom count ∈ [20, 70] S_Ghose = (R1 + R2 + R3 + R4) / 4 (qualifying ranges cover >80% of CMC database compounds)	Ghose filter provides stricter physico-chemical profiling than Ro5, derived from analysis of 7,183 drugs in the CMC database. Assigned low weight (0.10) as it partially overlaps Ro5/Veber; serves as a complementary filter to identify drug-like chemical space more precisely.	Ghose, A. K., Viswanadhan, V. N., & Wendoloski, J. J. (1999). A knowledge-based approach in designing combinatorial or medicinal chemistry libraries for drug discovery. 1. A qualitative and quantitative characterization of known drug databases. Journal of Combinatorial Chemistry, 1(1), 55–68. https://doi.org/10.1021/cc9800071	Ghose violation signals atypical physico-chemical profile; possible poor lead quality
4	Quantitative Estimate of Drug-likeness (S_QED)	0.20	Continuous [0, 1] (higher = more drug-like)	QED computed via RDKit QED module (Bickerton et al. 2012): QED = exp(Σ wᵢ·ln(dᵢ(xᵢ))) / Σ wᵢ 8 molecular descriptors: MW, ALOGP, HBA, HBD, PSA, rotatable bonds, aromatic rings, structural alerts Each mapped to individual desirability function dᵢ(xᵢ). S_QED = QED value directly. Grade A compounds: QED 0.4–0.8 (manuscript Fig. 11B).	QED holistically integrates 8 physico-chemical properties and correlates with FDA-approved oral drug profiles (AUC ≈ 0.76 vs non-drugs). Assigned highest weight (0.20) alongside ADMET as the strongest single-metric predictor of overall drug-likeness. Grade A QED range (0.4–0.8) confirmed in Fig. 11B.	Bickerton, G. R., Paolini, G. V., Besnard, J., Muresan, S., & Hopkins, A. L. (2012). Quantifying the chemical beauty of drugs. Nature Chemistry, 4(2), 90–98. https://doi.org/10.1038/nchem.1243	QED < 0.25 → compound likely fails oral bioavailability; excluded from Grade A
5	Synthetic Accessibility Score (S_SA)	0.15	Continuous [0, 1] (higher = easier to synthesize)	Raw SA score (Ertl & Schuffenhauer 2009): SA_raw ∈ [1, 10] (1=easy; 10=very hard) Fragment score: based on analysis of 1M+ PubChem molecules Complexity penalty: large rings, stereocenters, macrocycles, spiro atoms, ring fusions Normalised: S_SA = (10 − SA_raw) / 9 Grade A compounds: SA score 0.6–0.8 (manuscript Fig. 11B).	Synthetic feasibility determines whether a compound can enter medicinal chemistry optimization. Assigned intermediate weight (0.15); SA score 0.6–0.8 for Grade A confirmed in Results (Fig. 11B). Compounds with SA_raw > 6 are practically intractable for development regardless of binding affinity.	Ertl, P., & Schuffenhauer, A. (2009). Estimation of synthetic accessibility score of drug-like molecules based on molecular complexity and fragment contributions. Journal of Cheminformatics, 1(1), Article 8. https://doi.org/10.1186/1758-2946-1-8	SA_raw > 6 (S_SA < 0.44) → complex synthesis, low chemical tractability for development
6	Rule-based ADMET Prediction (S_ADMET)	0.20	Continuous [0, 1] (composite of 5 sub-scores)	S_ADMET = mean of 5 binary sub-scores (each 0 or 1): A (Absorption): PSA ≤ 140 Å², HBD ≤ 5 D (Distribution): LogP 0–5, MW ≤ 500 M (Metabolism): no CYP3A4/2D6 SMARTS alerts E (Excretion): TPSA ≤ 130; no renal toxicity alerts T (Toxicity): Ames mutagenicity SMARTS; hERG alert S_ADMET = (A + D + M + E + T) / 5 (criteria derived from Lipinski 1997 & Veber 2002 thresholds)	ADMET properties are the primary driver of clinical attrition (~40% of drug failures attributed to PK/toxicity issues). Rule-based ADMET captures multi-compartment liabilities without experimental data. Assigned highest weight (0.20) alongside QED to maximally filter compounds with predicted in vivo liabilities before docking.	Rule thresholds derived from: Lipinski et al. (1997), Adv. Drug Deliv. Rev., 23, 3–25. https://doi.org/10.1016/S0169-409X(96)00423-1 Veber et al. (2002), J. Med. Chem., 45, 2615–2623. https://doi.org/10.1021/jm020017n	ADMET failure → predicted hepatotoxicity, hERG cardiac risk, or poor multi-compartment PK
7	PAINS / BRENK Structural Alerts (S_PAINS)	0.10	Continuous [0, 1] (decreases with alert count)	Two alert sets screened via SMARTS pattern matching: PAINS (Baell & Holloway 2010): 480 pan-assay interference substructures (aggregators, redox cyclers, fluorescent compounds, metal chelators, etc.) BRENK (Brenk et al. 2008): 105 reactive/unstable groups (Michael acceptors, aldehydes, epoxides, etc.) Total alert count n = n_PAINS + n_BRENK S_PAINS = 1 / (1 + n) 0 alerts→1.00 | 1 alert→0.50 | 2→0…	PAINS/BRENK alerts identify promiscuous compounds producing false positives via non-specific mechanisms (e.g., protein aggregation, covalent modification). Assigned lower weight (0.10) as a disqualifying rather than ranking filter. Grade A compounds showed lower structural alert levels than other grades in radar chart analysis (Fig. 11B).	PAINS: Baell, J. B., & Holloway, G. A. (2010). New substructure filters for removal of pan assay interference compounds (PAINS) from screening libraries and for their exclusion in bioassays. Journal of Medicinal Chemistry, 53(7), 2719–2740. https://doi.org/10.1021/jm901137j BRENK: Brenk, R., Schipani, A., James, D., Krasowski, A., Gilbert, I. H., Frearson, J., & Wyatt, P. G. (2008). Lessons learn…	≥1 PAINS alert → likely assay interference; compound deprioritized for wet-lab follow-up
Total Weight Σ wᵢ		1.00	0.15 (Lipinski) + 0.10 (Veber) + 0.10 (Ghose) + 0.20 (QED) + 0.15 (SA) + 0.20 (ADMET) + 0.10 (PAINS/BRENK) = 1.00 ✓ Exactly matches Manuscript Equation (2).
Grade Classification (Manuscript Eq. 3): A (Excellent) S_total ≥ 0.85 │ B (Good) 0.70–0.84 │ C (Medium) 0.55–0.69 │ D (Poor) 0.40–0.54 │ F (Unqualified) < 0.40 → 25 Grade A compounds (of 171 screened) advanced to molecular docking analysis (Results, Fig. 11B).
Lipinski 1997 (doi:10.1016/S0169-409X(96)00423-1): Adv. Drug Deliv. Rev. 23, 3–25. Veber 2002 (doi:10.1021/jm020017n): J. Med. Chem. 45, 2615–2623. Ghose 1999 (doi:10.1021/cc9800071): J. Comb. Chem. 1, 55–68. Bickerton 2012 (doi:10.1038/nchem.1243): Nat. Chem. 4, 90–98. Ertl & Schuffenhauer 2009 (doi:10.1186/1758-2946-1-8): J. Cheminform. 1, 8. Baell & Holloway 2010 (doi:10.1021/jm901137j): J. Me…
Abbreviations: MW, molecular weight; cLogP, calculated octanol–water partition coefficient; HBD, hydrogen bond donors; HBA, hydrogen bond acceptors; PSA/TPSA, (topological) polar surface area; ROTB, rotatable bonds; MR, molar refractivity; QED, quantitative estimate of drug-likeness; SA, synthetic accessibility; ADMET, absorption, distribution, metabolism, excretion and toxicity; PAINS, pan-assay…
