# Supplementary material for: Integrated Multi-Omics and Machine Learning Framework Identifies Diagnostic Signatures and Druggable Targets in Breast Cancer
Source: Genes (Basel). 2026 Mar 30;17(4):396. doi: 10.3390/genes17040396 (PMC13116387; doi:10.3390/genes17040396)
Supplement: Supplementary file 1 [file genes-17-00396-s001.zip › Table S2_AUC values of the training set and various validation sets.xlsx]

## Sheet: Sheet1
Table 2:AUC values of the training set and various validation sets
TrainingSet analysis
Gene	P_Value	AUC	AUC_Lower_CI	AUC_Upper_CI	SE
MKI67	0.00117822	0.764286	0.654348	0.865839	0.2197
CDK1	1.43753202981325e-06	0.850311	0.754037	0.927026	0.258783
CCNB1	0.000129104	0.797826	0.68663	0.895031	0.301098
CDC20	1.80540778154469e-06	0.778261	0.66955	0.870815	0.236919
PTTG1	1.42674496083428e-05	0.798758	0.683214	0.892244	0.232067
TOP2A	5.54614788009231e-05	0.831832	0.716444	0.92205	0.313099
DLGAP5	5.61161262103855e-05	0.802795	0.686646	0.897834	0.368329
KIF23	0.00046396	0.76646	0.65618	0.860885	0.193779
CHEK1	1.97175288609894e-09	0.828261	0.742857	0.901242	0.0979979
ValidationSet_GSE89216
Gene	P_Value	AUC	AUC_Lower_CI	AUC_Upper_CI	SE	Mean_Con	Mean_Treat
CDK1	0.104236	0.75	0.25	1	0.269077	8.50334	7.94721
TOP2A	0.0153012	1	1	1	0.0862382	10.2946	9.99238
MKI67	0.0828326	0.875	0.5	1	0.141765	9.12442	8.78418
PTTG1	0.907816	0.5	0.0625	1	0.186417	5.59221	5.56965
CHEK1	0.150955	0.875	0.5	1	0.171159	7.93579	7.62185
KIF23	0.10145	0.875	0.5	1	0.0857491	5.30551	5.13502
CCNB1	0.343618	0.75	0.3125	1	0.133708	5.51272	5.3745
ValidationSet_GSE74968
Gene	P_Value	AUC	AUC_Lower_CI	AUC_Upper_CI	SE	Mean_Con	Mean_Treat
CDK1	0.987668	0.4375	0	0.939062	0.179749	8.19291	8.19
MKI67	0.699659	0.625	0.1875	1	0.124089	8.54469	8.49217
CHEK1	0.057379	0.875	0.5	1	0.0694769	8.01809	8.18146
KIF23	0.082981	0.875	0.5	1	0.0731324	8.78192	8.9536
CCNB1	0.0330769	1	1	1	0.0245435	10.6276	10.703
DLGAP5	0.946625	0.5	0	0.9375	0.109227	10.2283	10.2206
CDC20	0.700382	0.5	0.0625	1	0.199892	8.47	8.38928
ValidationSet_GSE99394
Gene	P_Value	AUC	AUC_Lower_CI	AUC_Upper_CI	SE	Mean_Con	Mean_Treat
MKI67	0.40338	0.56	0.16	1	1.36618	5.85246	4.57859
CHEK1	0.528676	0.64	0.24	1	0.101591	5.16268	5.09543
KIF23	0.337777	0.68	0.28	0.96	0.629281	5.09247	4.41055
ValidationSet_GSE98691
Gene	P_Value	AUC	AUC_Lower_CI	AUC_Upper_CI	SE	Mean_Con	Mean_Treat
CHEK1	0.114466	0.875	0.5	1	0.067412	10.8065	10.9386
KIF23	0.557583	0.625	0.1875	1	0.140882	9.73351	9.82387
